# Supplementary material for: Sensory input drives rapid homeostatic scaling of the axon initial segment in mouse barrel cortex
Source: Nat Commun. 2021 Jan 4;12:23. doi: 10.1038/s41467-020-20232-x (PMC7782484; doi:10.1038/s41467-020-20232-x)
Supplement: Supplementary file 4 — Source Data [file 41467_2020_20232_MOESM4_ESM.xlsx]

## Sheet: Figure 1
	Figure 1b														Figure 1c											Figure 1d
	Mean AIS length per animal (µm)																									Relative protein intensity per animal
																											AnkG 190 kDa				AnkG 260 kDa				AnkG 480 kDa
	Layer II/III	E20	P1	P3	P7	P10	P13	P15	P21	P28	P35	P45	P180														1	2	3		1	2	3		1	2	3
		12.6056	14.6278	14.9281	18.2972	28.2485	30.2341	33.0202	27.2283	28.9027	22.6075	23.3351	21.5115													E20	0.390101	0.771238	0.285624		0.463369	0.632709	0.386088		0.1146	0.10455	0.2372
		15.1635	13.5804	12.4214	18.8692	29.3364	29.2134	32.177	25.2126	26.5288	26.6202	20.3655	21.1554													P1	0.308842	0.355172	0.265038		0.39811	0.362205	0.317685		0.668394	0.257466	0.346906
		16.3418	13.7252	14.0623	21.0368	25.2035	31.9444	29.659	26.8574	24.3051	27.0085	24.1076	19.9909													P3	0.336663	0.250449	0.241608		0.313057	0.233755	0.149599		0.636032	0.551722	0.328325
		15.2462	13.4932	16.1482	20.5431	27.6201	34.0944	30.3667	26.423	28.7948	24.9491	24.487	23.081													P7	0.37087	0.459493	0.454764		0.309568	0.378534	0.319532		0.331931	0.513002	0.361212
		15.2523	13.0687	13.9514	19.9626	27.6589	27.859	33.7854	24.4832	26.5215	27.6697	20.4649	22.9091													P10	0.622287	0.565806	0.349477		0.461174	0.718032	0.380622		0.707599	0.425093	0.410495
		16.6611	14.6912	12.552		25.3537	31.3472	30.0342	21.5241	25.2827	30.5196	26.9578	21.9													P13	0.531599	0.527018	1.32906		0.981685	0.59865	1.04819		0.315008	0.70212	1.45286
																										P15	0.963955	1.01567	1.04177		0.86174	0.940732	1.22383		1.08057	1.18594	1.22507
	Layer V	see layer II/III	P1	P3	P7	P10	P13	P15	P21	P28	P35	P45	P180													P21	1.21215	0.865494	1.27675		1.30521	0.845551	1.19091		0.968907	0.672292	0.965448
			20.5657	21.0611	25.7151	31.5873	26.4106	25.5509	23.643	23.6131	19.837	19.0145	19.3573													P45	2.14276	2.19779	1.56233		1.60993	1.76918	1.08444		0.785073	0.846556	0.681206
			17.345	18.2018	26.5117	32.0438	24.7757	28.5127	23.4712	18.3243	23.2348	22.9062	21.116
			21.5725	23.5532	28.2549	29.7588	28.9243	24.8608	23.2778	24.2222	25.0636	18.8966	18.4093
			20.0992	23.6037	26.2714	31.0164	27.7303	28.8317	25.0782	21.821	22.6563	21.6286	20.7909
			22.9579	22.3546	25.1889	32.7635	29.5982	27.6206	20.95	26.088	26.6655	21.8137	18.0827
			20.372	23.3562		30.4036	27.5962	28.0748	20.0696	24.0757	25.0209	25.2844	18.3737
																Note: Protein ladder (HiMark Pre-stained protein standard, Thermo Fischer) was captured in a separate, brightfield illumination and overlaid

## Sheet: Figure 2
	Fig. 2c								Fig. 2d			Fig. 2e								Fig. 2f			Fig. 2g
	Mean AIS length per animal (µm)								Mean AIS length per animal (µm)			Count (AIS/bin)								Mean AIS length per animal (µm)			Mean AIS length per animal (µm)
		P15		P21		P45			P15			Bin Center	P15 Ctrl	P15 Dep		Bin Center	P21 Ctrl	P21 Dep		P45			>P100
		Ctrl	Dep	Ctrl	Dep	Ctrl	Dep		Ctrl	Dep		0	0	0		0	0	0		Ctrl	Dep		Ctrl	Dep
		33.0202	34.307	27.2283	31.865	23.3351	23.8639		33.0202	28.736		1	0	0		1	0	0		23.3351	23.8857		21.5115	25.877
		32.177	37.691	25.2126	28.632	20.3655	26.0722		32.177	33.555		2	0	0		2	0	0		20.3655	25.864		21.1554	22.449
		29.659	33.224	26.8574	29.207	24.1076	27.5952		29.659	30.488		3	0	0		3	0	0		24.1076	22.2974		19.9909	24.816
		30.3667	37.379	26.423	30.185	24.487	25.9685		30.3667	27.362		4	0	0		4	0	0		24.487	24.6566		23.081	23.569
		33.7854	37.353	24.4832	33.086	20.4649	28.5943		33.7854	32.573		5	0	0		5	0	0		20.4649	28.45		22.9091	24.106
		30.0342	35.245	21.5241	30.883	26.9578			30.0342	31.708		6	0	0		6	0	0		26.9578	25.0545		21.9	24.233
												7	0	0		7	0	0
												8	0	0		8	0	1
												9	0	0		9	0	0
												10	0	0		10	0	1
												11	0	0		11	0	0
												12	0	0		12	0	3
												13	0	0		13	1	0
												14	0	1		14	3	1
												15	0	2		15	3	2
												16	2	2		16	8	1
												17	1	3		17	11	0
												18	4	11		18	13	6
												19	1	7		19	16	4
												20	5	11		20	32	14
												21	8	9		21	34	11
												22	11	13		22	45	13
												23	11	16		23	58	12
												24	17	16		24	53	20
												25	21	17		25	55	18
												26	37	14		26	65	30
												27	43	23		27	64	28
												28	56	30		28	63	45
												29	52	28		29	49	36
												30	65	18		30	31	60
												31	48	23		31	21	58
												32	52	18		32	15	61
												33	32	19		33	12	55
												34	36	30		34	11	42
												35	31	22		35	2	34
												36	34	18		36	1	24
												37	19	26		37	1	32
												38	19	28		38	1	13
												39	14	34		39	0	10
												40	18	28		40	0	8
												41	16	17		41	0	9
												42	13	21		42	0	6
												43	9	22		43	0	2
												44	3	22		44	0	1
												45	7	13		45	0	1
												46	1	16		46	0	0
												47	1	11		47	0	0
												48	2	12		48	0	0
												49	1	7		49	0	2
												50	0	12		50	0	0
												51	0	11		51	0	0
												52	0	12		52	0	1
												53	3	7		53	0	0
												54	0	9		54	0	0
												55	0	2		55	0	0
												56	0	4		56	0	0
												57	1	6		57	0	1
												58	0	4		58	0	0
												59	0	3		59	0	0
												60	0	0		60	0	0

## Sheet: Figure S2
	Fig. S2a					Fig. S2b			Fig. S2c						Fig. S2d
	Mean AIS length per animal (µm)					Mean AIS length per animal (µm)			Mean AIS length per animal (µm)			Mean AIS length per animal (µm)			Mean AIS length per animal (µm)
	P15		P21			P45			Ctrl	Ket/Xyl		Ctrl	Daily handling		Ctrl	Dep
	Dep	Ctrl	Dep	Ctrl		Dep	Ctrl		21.5115	22.715		33.0202	29.742		19.3573	19.451
	28.434	25.5509	26.15	23.643		21.2302	19.0145		21.1554	22.819		32.177	30.924		21.116	20.02
	32.923	28.5127	22.375	23.4712		21.6901	22.9062		19.9909	20.957		29.659	28.472		18.4093	20.955
	24.005	24.8608	21.548	23.2778		20.5495	18.8966		23.081			30.3667			20.7909	16.092
	31.494	28.8317	22.07	25.0782		21.5237	21.6286		22.9091			33.7854			18.0827	19.346
	32.861	27.6206	22.665	20.95		21.3649	21.8137		21.9			30.0342			18.3737	19.931
	26.665	28.0748	24.213	20.0696		22.2378	25.2844

## Sheet: Figure 3
	Fig. 3a									Fig. 3b						Fig. 3d						Fig. 3f			Fig. 3h
	Firing frequency (Hz)									f'(max) (pA/Hz)			I at f'(max) (pA)			Current threshold (pA)			Voltage threshold (mV)			Correlation analysis			Mean EPSC frequency (Hz)			Mean EPSC amplitude (pA)
		Ctrl				Dep				Ctrl	Dep		Ctrl	Dep		Ctrl	Dep		Ctrl	Dep		AIS length	Current threshold		Ctrl	Dep		Ctrl	Dep
	Input (pA)	Frequency (Hz)	SD	n (cells firing)		Frequency (Hz)	SD	n (cells firing)		0.2	0.28		75	75		240	150		-51.965	-48.31		31.6	60		2.75833	2.875		12.32	7.74147
	0	0	0	15		0	0	20		0.16	0.16		75	75		280	170		-47.185	-48.65		21.5447	280		0.908333	1.5		13.2633	15.1145
	50	1.2	2.704	15		2.7	3.062	20		0.12	0.24		125	75		210	130		-52.305	-45.605		25.7335	170		2.175	3.63333		10.5059	9.59545
	100	5.334	5.888	15		10.5	4.442	20		0.08	0.16		225	75		270	120		-52.925	-49.615		22.5805	270		3.80833	3.36667		11.2834	7.04811
	150	10.666	5.64	15		15.3	4.014	20		0.12	0.16		125	75		180	180		-50.52	-46.925		21.5447	240		2.39167	5.66667		13.1471	15.2534
	200	14	5.538	13		18	4.056	19		0.2	0.2		25	75		240	180		-52.01	-45.95		25.4807	140		2.25833	2.50833		7.96775	9.31201
	250	16.77	5.51	13		19.2	3.61	15		0.12	0.16		125	25		140	100		-53.325	-45.23		20.3017	210		1.2	2.675		16.1127	9.1544
	300	18.462	4.772	13		20.364	4.366	11		0.12	0.08		75	75		210	230		-54.88	-52.21		21.3375	130		1.93333	6.41667		11.8071	7.27505
	350	19	5.014	8		20.666	3.872	9		0.12	0.12		75	75		130	210		-62.19	-56.71		21.5447	220		0.45	3.03333		11.9544	10.439
	400	20	5.656	5		22	4	6		0.2	0.16		75	75		110	140		-52.15	-58.23		27.138	150		0.908333	2.43333		13.2734	8.38906
	450	20.5	5	4		21.6	4.336	5		0.16	0.16		75	25		220	220		-55.185	-53.945		26.9308	180		0.65	4.98333		16.5728	10.3901
										0.16	0.12		75	125		250	100		-50.965	-49.75		27.7595	210						11.89
										0.08	0.2		125	75		200	190		-45.255	-47.45		27.5523	220
										0.12	0.16		125	25		140	130		-57.49	-53.365
										0.12	0.16		125	125		170	100			-50.5		Ctrl
										0.2	0.24		125	75			130			-49.355		Dep
										0.2	0.16		125	25			200			-50.935
										0.16	0.2		125	75			140			-50.225
											0.12			75
											0.12			75

## Sheet: Figure S3
	Fig. S3a						Fig. S3b						Fig. S3c
	Half width (ms)			AP amplitude (mV)			AIS peak (V/s)			Soma peak (V/s)
	Ctrl	Dep		Ctrl	Dep		Ctrl	Dep		Ctrl	Dep		AIS onset (µm)	Current thresold
	1.04	0.99		81.825	77.92		100.501	78.745		117.476	112.939		0	60
	0.94	1.02		85.445	89.99		102.428	133.705		171.088	171.459		0	280
	0.95	1.02		80.595	83.465		107.467	107.339		109.353	126.027		0.378788	170
	0.99	0.88		101.395	85.405		89.461	150.462		132.471	211.03		0	270
	0.9	1		99.095	73.015		108.619	150.633		206.861	211.2		0.41432	240
	1.06	1.08		95.54	77.05		110.944	105.666		229.358	84.3599		0.41432	140
	0.97	1.24		96.77	76.02		122.747	74.805		157.116	90.1827		2.48592	210
	1.19	1.12		92.385	95.37		81.8433	96.6642		174.332	147.877		0	150
	1.22	1.12		92.07	106.77		99.3767	90.708		151.839	208.686		0.20716	180
	1.32	1.2		102.72	97.7		70.2841	146.393		101.22	185.157		2.48592	210
	1.28	0.98		94.27	96.435		86.73	110.794		145.747	175.451		0	220
	1.24	1.1		86.825	86.32		93.6945	130.593		172.447	187.445		1.45012	100
	1.08	1.54		92.305	93.13		70.3405	99.324		147.286	131.02
	1.04	1.28		79.765	97.475		58.7202	93.7111		111.216	103.707		Ctrl
	1.12	1.36		91.45	84.45		91.6559	72.4699		185.994	76.8431		Dep
		1.22			87.565			91.7045			115.506
		1.55			95.535			83.2802			124.24
		1.26			85.495			91.1783			109.263

## Sheet: Figure 4
	Fig. 4c									Fig. 4d									Fig. 4e			Fig. 4f			Fig. 4g
	% c-Fos positive/animal									Mean AIS length per animal (µm)									Mean AIS length per animal (µm)			Mean AIS length per animal (µm)			Mean AIS length per animal (µm)
	0h Ctrl	0h EE	1h Ctrl	1h EE	3h Ctrl	3h EE	6h Ctrl	6h EE		0h Ctrl	0h EE	1h Ctrl	1h EE	3h Ctrl	3h EE	6h Ctrl	6h EE		Ctrl	EE		Ctrl	EE		1h cfos-	1h cfos+	3h cfos-	3h cfos+
	0.136799	0.480192	2.457	26.3158	6.54339	34.6801	0	0.248139		26.479	23.919	24.154	19.985	25.038	21.215	21.31	21.516		25.421	27.005		24.19	16.11		25.09	20.364	26.44	22.87
	0.655738	0.285307	1.64384	18.9394	6.3228	36.3025	0.488998	0		20.807	21.536	21.265	21.225	26.087	22.407	18.439	21.161		22.671	26.833		26.39	23.23		24.065	22.313	26.488	22.773
	0.343643	0.4329	1.86667	13.5472	3.00231	33.0935	0.353357	0.635593		23.225	23.568	21.683	18.684	24.954	22.404	18.283	20.303		23.132	24.678		27.55	21.97		24.703	21.863	26.149	24.195
										25.699	28.789	25.465	23.665	21.487	17.702	21.684	25.121		23.398	22.89		26.73	22.15		25.24	19.877	26.667	23.724
										25.505	25.766	22.773	19.032	22.141	20.843	22.942	23.946		25.608	25.721		25.47	21.22
										21.005	22.993			20.962	17.391	25.105	20.36

## Sheet: Figure S4
	Fig. S4a							Fis. S4b
	Mean AIS length per animal (µm)							Mean AIS length per animal (µm)
	0h Ctrl	0h EE	1h Ctrl	1h EE	3h Ctrl	3h EE		cfos-	cfos+
	21.7366	20.5321	22.5981	21.4527	25.2244	24.4882		23.75	20.78
	19.5964	20.6404	22.8701	23.56	24.5481	25.3843		23.89	21.96
	22.6571	22.0263	18.8951	21.9369	26.2189	26.3196		24.73	22.43
	21.6832	23.5385	22.3626	22.5944	20.7589	16.4542		26.11	21.96
	23.1393	23.1053	24.0949	22.569	22.6787	21.4711
	19.8075	19.141			20.6142	18.7196

## Sheet: Figure 5
	Fig. 5a									Fig. 5b						Fig. 5d						Fig.5f			Fig.5h
	Firing frequency (Hz)									f'(max) (pA/Hz)			I at f'(max) (pA)			Current threshold (pA)			Voltage threshold (mV)			Correlation analysis			Mean EPSC frequency (Hz)			Mean EPSC amplitude (pA)
		Ctrl				EE				Ctrl	EE		Ctrl	EE		Ctrl	EE		Ctrl	EE		AIS length	Current threshold		Ctrl	EE		Ctrl	EE
	Input (pA)	Frequency (Hz)	SD	n (cells firing)		Frequency (Hz)	SD	n (cells firing)		0.16	0.08		125	175		330	472		-52.575	-57.31		27	350		2.79167	1.04167		7.38629	5.15437
	0	0	0	13		0	0	12		0.12	0.08		75	175		311	404		-64.495	-60.105		22	500		1.85	6.05833		8.07771	9.53969
	50	0	0	13		0	0	12		0.16	0.12		175	225		315	497		-55.02	-58.91		19.2	420		2.85	2.525		6.48259	5.88334
	100	0	0	13		0	0	12		0.12	0.08		225	225		408	352		-51.275	-54.405		33.15	240		1.85	1.05833		8.07771	5.25191
	150	0.462	1.198	13		0	0	12		0.16	0.12		175	125		340	500		-58.015	-59.185		27.76	320		4.85833	1.05833		5.10186	5.25191
	200	2.308	3.544	13		1.5	2.97	12		0.12	0.08		225	225		500	440		-70.32	-55.42		16.8	500		3.09167	2.8		6.63729	7.35795
	250	7.538	4.012	13		4.5	5.054	12		0.12	0.12		175	325		450	440		-51.655	-54.135		26.6	340		7.84167	1.56667		8.50388	5.41359
	300	11.23	4.658	13		8.334	4.736	12		0.16	0.16		175	225		350	420		-51.76	-56.38		26.8	350		5.31667	4.79167		9.61708	1.64402
	350	14	4.966	13		12.666	4.12	12		0.16	0.16		175	175		360	240		-65.47	-58.06		30	360			2.75			5.71972
	400	16.334	4.334	12		15.5	3.92	12		0.16	0.12		125	175		220	320		-51.445	-48.24		26	330
	450	19	3.862	12		17.5	3.53	12		0.16	0.12		175	175		330	410		-52.95	-51.505		25	340
	500	20.334	4.736	12		19.834	4.042	12		0.08	0.12		125	175		250	500		-59.29
	550	23.4	4.428	10		21	4.222	12		0.12			175			340			-50.86			EE
	600	25.112	4.136	9		22.166	4.042	12														Ctrl
	650	25.75	4.832	8		23.334	4.12	12
	700	29	3.742	6		23.5	4.012	12
	750	28.666	3.502	6		24.546	3.474	11
	800	29.334	3.502	6		25.6	2.796	10
	850	29.666	4.082	6		25.778	2.334	9

## Sheet: Fig. S5
	Fig. S5a						Fig. S5b						Fig. S5c			Fig. S5d
	Half width (ms)			AP amplitude (mV)			AIS peak (V/s)			Soma peak (V/s)			onset correlation			time after slice prep
	Ctrl	EE		Ctrl	EE		Ctrl	EE		Ctrl	EE		AIS onset (µm)	Current threshold (pA)		time (min)	Current threshold (pA)
	1.94	1.48		104.62	95.835		50.604	61.2246		99.958	132.445		0	350		10	340
	1.94	1.06		102.295	99.125		53.7277	101.208		130.571	166.181		0	500		20	350	500
	1.12	1.04		88.67	96.32		61.8493	87.4637		136.818	160.558		0	420		30	350
	1.24	1.32		104.52	91.025		92.4616	73.0947		202.416	127.447		0	240		40
	1.1	1.22		95.335	103.13		96.8348	79.9668		151.812	202.416		1.26	320		50	400
	1.08	1.03		98.32	100.44		100.583	84.34		181.175	160.558		6.4	500		60	315	500
	1.03	1.28		94.32	72.45		100.583	79.342		178.051	130.571		0	340		70	440
	1.42	1.24		99.62	99.895		76.2184	76.8431		180.55	154.311		0	350		80	330
	1.12	1.12		99.415	97.71		70.595	89.9627		150.563	210.538		0	360		90	400
	1.4	1.34		101.865	98.165		67.472	75.5936		136.193	183.049		0	330		100
	1.3	1.36		95.69	102.62		80.5916	67.472		191.171	198.668		0	250		110	500	470
	1.28			98.315			103.08			153.061			1.6	340		120	440
	1.3			100.205			88.7132			219.284						130	310	450
													EE			140	420	440
													Ctrl			150
																160

## Sheet: Figure 6
	Fig. 6b					Fig. 6c
	Mean AIS length per slice (µm)					Mean AIS length per slice (µm)
	Bicu
	Ctrl	1h	3h	6h		Ctrl	1h	3h	6h
	27.8	20.99	23.27	21.49		27.8	18.65	23.8	38.34
	27.67	19.43	24.95	41.05		27.67	26.78	35.94	34.26
	29.55	23.48	25.61	20.14		29.55	20.94	24.26	30.36
	40.48	17.33	28.83	28.05		40.48	24.89	37.7	28.6
		22.62	25.34	24.18			21.5	26.11	36.64
		21.55	28.37	29.27			24.62	35.37	28.2
		21.62	26.79	24.58			22.06	24.54	38.83
				29.8			27.23	36.3	28.83
